# Supplementary material for: Behavioral Determinants Potentially Relevant to First-Witness Responses in Prehospital Stroke Care: A COM-B-Based Scoping Review
Source: Healthcare (Basel). 2026 Jul 6;14(13):2000. doi: 10.3390/healthcare14132000 (PMC13361630; doi:10.3390/healthcare14132000)
Supplement: Supplementary file 1 [file healthcare-14-02000-s001.zip]

Archive with 1 entries (1 files):
- healthcare-4331157-supplementary.pdf
